# Supplementary material for: A Nomogram Based on Preoperative Lipiodol Deposition after Sequential Retreatment with Transarterial Chemoembolization to Predict Prognoses for Intermediate-Stage Hepatocellular Carcinoma
Source: J Pers Med. 2022 Aug 25;12(9):1375. doi: 10.3390/jpm12091375 (PMC9501090; doi:10.3390/jpm12091375)
Supplement: Supplementary file 1 [file jpm-12-01375-s001.zip]

Archive with 1 entries (1 files):
- jpm-1810676-supplementary.pdf
